# Supplementary material for: Antiproliferative and Cytotoxic Properties of Propynoyl Betulin Derivatives against Human Ovarian Cancer Cells: In Vitro Studies
Source: Int J Mol Sci. 2023 Nov 18;24(22):16487. doi: 10.3390/ijms242216487 (PMC10671498; doi:10.3390/ijms242216487)
Supplement: Supplementary file 1 [file ijms-24-16487-s001.zip]

Archive with 1 entries (1 files):
- ijms-2682581-supplementary.pdf
